# Supplementary material for: Studies in Austral Bryaceae (Bryopsida). III. A Preliminary Account with Keys to Rosulabryum J.R. Spence in Chile
Source: PhytoKeys. 2021 Nov 15;185:87–98. doi: 10.3897/phytokeys.185.70407 (PMC8608786; doi:10.3897/phytokeys.185.70407)
Supplement: XML Treatment for Rosulabryum andicola [file phytokeys.185.70407-treatment1.xml]

<!DOCTYPE tp:taxon-treatment
  PUBLIC "-//TaxonX//DTD Taxonomic Treatment Publishing DTD v0 20100105//EN" "tax-treatment-NSO.dtd">
<tp:taxon-treatment xmlns:tp="http://www.plazi.org/taxpub"><tp:treatment-meta><kwd-group><label>Taxon classification</label><kwd>
                <named-content content-type="kingdom">Plantae</named-content>
              </kwd><kwd>
                <named-content content-type="order">Bryales</named-content>
              </kwd><kwd>
                <named-content content-type="family">Bryaceae</named-content>
              </kwd></kwd-group><mixed-citation publication-type="journal"><person-group><name><surname>Spence</surname><given-names>John R.</given-names></name></person-group><article-title>Studies in Austral <tp:taxon-name><tp:taxon-name-part taxon-name-part-type="family">Bryaceae</tp:taxon-name-part></tp:taxon-name> (<tp:taxon-name><tp:taxon-name-part taxon-name-part-type="class">Bryopsida</tp:taxon-name-part></tp:taxon-name>). III. A Preliminary Account with Keys to <italic><tp:taxon-name><tp:taxon-name-part taxon-name-part-type="genus" reg="Rosulabryum">Rosulabryum</tp:taxon-name-part></tp:taxon-name></italic> J.R. Spence in Chile</article-title><source>PhytoKeys</source><day>15</day><month>11</month><year>2021</year><volume>185</volume><fpage>87</fpage><lpage>98</lpage><pub-id pub-id-type="doi">10.3897/phytokeys.185.70407</pub-id></mixed-citation></tp:treatment-meta><tp:nomenclature><label>1.</label><tp:taxon-name>
              <object-id xmlns:xlink="http://www.w3.org/1999/xlink" content-type="arpha" xlink:type="simple">B3FA6C4A-9ECF-5676-A810-22579E69C6DB</object-id>
              <tp:taxon-name-part taxon-name-part-type="genus" reg="Rosulabryum">Rosulabryum</tp:taxon-name-part>
              <tp:taxon-name-part taxon-name-part-type="species" reg="andicola">andicola</tp:taxon-name-part>
            </tp:taxon-name><tp:taxon-authority>(Hook.) Ochyra</tp:taxon-authority></tp:nomenclature><tp:treatment-sec sec-type="remarks" id="SECID0E2SAE"><title>Remarks.</title><p>A widespread African-Neotropical species found from Chile north to the Southwestern US. This species replaces <italic><tp:taxon-name><tp:taxon-name-part taxon-name-part-type="genus" reg="Rosulabryum">R.</tp:taxon-name-part><tp:taxon-name-part taxon-name-part-type="species" reg="billarderii">billarderii</tp:taxon-name-part></tp:taxon-name></italic> in warmer climates in Chile and is rare south of the Maule Region. It is found principally on damp to dry soil or soil over rock, rarely on fallen logs and tree stumps. The species is characterized by dioicous sexual condition, strongly rosulate stems, large leaves that are spirally twisted around the stem when dry, a costa excurrent in a short awn, a very well-developed wide limbidium, sharply serrate distal leaf margins, and brown filiform gemmae in the leaf axils of sterile shoots. The rhizoidal tubers are red to red-brown and can be &gt; 1 mm in diameter. (Illustrations: <xref ref-type="bibr" rid="B12">Mohamed 1979</xref>: 422, as <italic><tp:taxon-name><tp:taxon-name-part taxon-name-part-type="genus" reg="Bryum">Bryum</tp:taxon-name-part><tp:taxon-name-part taxon-name-part-type="species" reg="andicola">andicola</tp:taxon-name-part></tp:taxon-name></italic>; <xref ref-type="bibr" rid="B11">Magill 1987</xref>: 382, as <italic><tp:taxon-name><tp:taxon-name-part taxon-name-part-type="genus" reg="Bryum">B.</tp:taxon-name-part><tp:taxon-name-part taxon-name-part-type="species" reg="andicola">andicola</tp:taxon-name-part></tp:taxon-name></italic>).</p><p><bold>Representative specimen examined</bold>: Region VIII, Bío Bío Province, Ecological Reserve Coligual, <named-content xmlns:xlink="http://www.w3.org/1999/xlink" content-type="dwc:verbatimCoordinates" xlink:type="simple"><named-content content-type="geo-json" specific-use="{&#34;type&#34;:&#34;Point&#34;,&#34;coordinates&#34;:[-71.666667,-37.383333]}" id="NCID0ERUAE" xlink:type="simple">37°23'S 71°40'W</named-content></named-content>, ca. 630 m, on forest floor, clay banks along road with adjacent native forest, <italic>R.R. Ireland &amp; G. Bellolio 35234</italic>, 21 Nov. 2002 (MO).</p></tp:treatment-sec><ref-list><ref id="B12"><mixed-citation xmlns:xlink="http://www.w3.org/1999/xlink" xlink:type="simple"><person-group><name name-style="western"><surname>Mohamed</surname><given-names>MA</given-names></name></person-group> (<year>1979</year>) <article-title>A taxonomic study of <italic><tp:taxon-name><tp:taxon-name-part taxon-name-part-type="genus">Bryum</tp:taxon-name-part><tp:taxon-name-part taxon-name-part-type="species">billardieri</tp:taxon-name-part></tp:taxon-name></italic> Schwaegr. and related species.</article-title><source>Journal of Bryology</source><volume>10</volume>(<issue>4</issue>): <fpage>401</fpage>–<lpage>465</lpage>. <ext-link xlink:type="simple" ext-link-type="doi" xlink:href="10.1179/jbr.1979.10.4.401">https://doi.org/10.1179/jbr.1979.10.4.401</ext-link></mixed-citation></ref><ref id="B11"><mixed-citation xmlns:xlink="http://www.w3.org/1999/xlink" xlink:type="simple"><person-group><name name-style="western"><surname>Magill</surname><given-names>RE</given-names></name></person-group> (<year>1987</year>) <article-title><tp:taxon-name><tp:taxon-name-part taxon-name-part-type="phylum">Bryophyta</tp:taxon-name-part></tp:taxon-name>. Part 1. Mosses. Fasc. II. <tp:taxon-name><tp:taxon-name-part taxon-name-part-type="family">Gigaspermaceae</tp:taxon-name-part></tp:taxon-name> – <tp:taxon-name><tp:taxon-name-part taxon-name-part-type="family">Bartramiaceae</tp:taxon-name-part></tp:taxon-name>.</article-title> In: <person-group><name name-style="western"><surname>Leistner</surname><given-names>OA</given-names></name></person-group> (<role>Ed.</role>) <issue-title>Flora of Southern Africa.</issue-title><source>Botanical Research Institute, Department of Agriculture and Water Supply, Republic of South Africa</source>, <fpage>293</fpage>–<lpage>443</lpage>.</mixed-citation></ref></ref-list></tp:taxon-treatment>
