# Supplementary material for: Studies in Austral Bryaceae (Bryopsida). III. A Preliminary Account with Keys to Rosulabryum J.R. Spence in Chile
Source: PhytoKeys. 2021 Nov 15;185:87–98. doi: 10.3897/phytokeys.185.70407 (PMC8608786; doi:10.3897/phytokeys.185.70407)
Supplement: XML Treatment for Rosulabryum billarderii [file phytokeys.185.70407-treatment2.xml]

<!DOCTYPE tp:taxon-treatment
  PUBLIC "-//TaxonX//DTD Taxonomic Treatment Publishing DTD v0 20100105//EN" "tax-treatment-NSO.dtd">
<tp:taxon-treatment xmlns:tp="http://www.plazi.org/taxpub"><tp:treatment-meta><kwd-group><label>Taxon classification</label><kwd>
                <named-content content-type="kingdom">Plantae</named-content>
              </kwd><kwd>
                <named-content content-type="order">Bryales</named-content>
              </kwd><kwd>
                <named-content content-type="family">Bryaceae</named-content>
              </kwd></kwd-group><mixed-citation publication-type="journal"><person-group><name><surname>Spence</surname><given-names>John R.</given-names></name></person-group><article-title>Studies in Austral <tp:taxon-name><tp:taxon-name-part taxon-name-part-type="family">Bryaceae</tp:taxon-name-part></tp:taxon-name> (<tp:taxon-name><tp:taxon-name-part taxon-name-part-type="class">Bryopsida</tp:taxon-name-part></tp:taxon-name>). III. A Preliminary Account with Keys to <italic><tp:taxon-name><tp:taxon-name-part taxon-name-part-type="genus" reg="Rosulabryum">Rosulabryum</tp:taxon-name-part></tp:taxon-name></italic> J.R. Spence in Chile</article-title><source>PhytoKeys</source><day>15</day><month>11</month><year>2021</year><volume>185</volume><fpage>87</fpage><lpage>98</lpage><pub-id pub-id-type="doi">10.3897/phytokeys.185.70407</pub-id></mixed-citation></tp:treatment-meta><tp:nomenclature><label>2.</label><tp:taxon-name>
              <object-id xmlns:xlink="http://www.w3.org/1999/xlink" content-type="arpha" xlink:type="simple">C96399A2-32AD-5D34-BD72-34C7FAC05F7A</object-id>
              <tp:taxon-name-part taxon-name-part-type="genus" reg="Rosulabryum">Rosulabryum</tp:taxon-name-part>
              <tp:taxon-name-part taxon-name-part-type="species" reg="billarderii">billarderii</tp:taxon-name-part>
            </tp:taxon-name><tp:taxon-authority>(Schwägr.) J.R. Spence</tp:taxon-authority></tp:nomenclature><tp:treatment-sec sec-type="remarks" id="SECID0E3VAE"><title>Remarks.</title><p>The common widespread species of large <italic><tp:taxon-name><tp:taxon-name-part taxon-name-part-type="genus" reg="Rosulabryum">Rosulabryum</tp:taxon-name-part></tp:taxon-name></italic> from central Chile south to Aisén. The species is also found in Argentina, the Falkland Islands, Australia, New Zealand and Macquarie Island (<xref ref-type="bibr" rid="B27">Spence and Ramsay 2019</xref>). In the Magellanes Region it is largely replaced by <italic><tp:taxon-name><tp:taxon-name-part taxon-name-part-type="genus" reg="Rosulabryum">R.</tp:taxon-name-part><tp:taxon-name-part taxon-name-part-type="species" reg="perlimbatum">perlimbatum</tp:taxon-name-part></tp:taxon-name></italic>. The species occurs in a variety of forested and semi-open habitats, often in shade on mesic to damp soil banks, fallen logs, tree stumps and soil-covered ledges. It is characterized by dioicous sexual condition, strongly rosulate stems, large leaves that are irregularly contorted when dry, a costa excurrent into a short awn, a strong limbidium, serrate leaf margins, and brown to red-brown rhizoidal tubers (Illustrations: <xref ref-type="bibr" rid="B12">Mohamed 1979</xref>: 407, as <italic><tp:taxon-name><tp:taxon-name-part taxon-name-part-type="genus" reg="Bryum">Bryum</tp:taxon-name-part><tp:taxon-name-part taxon-name-part-type="species" reg="billarderii">billarderii</tp:taxon-name-part></tp:taxon-name></italic>; <xref ref-type="bibr" rid="B26">Spence and Ramsay 2006</xref>: 335, as <italic><tp:taxon-name><tp:taxon-name-part taxon-name-part-type="genus" reg="Rosulabryum">R.</tp:taxon-name-part><tp:taxon-name-part taxon-name-part-type="species" reg="billarderii">billarderii</tp:taxon-name-part></tp:taxon-name></italic>; <xref ref-type="bibr" rid="B4">Fife 2015</xref>: 84, as <italic><tp:taxon-name><tp:taxon-name-part taxon-name-part-type="genus" reg="Rosulabryum">R.</tp:taxon-name-part><tp:taxon-name-part taxon-name-part-type="species" reg="billarderii">billarderii</tp:taxon-name-part></tp:taxon-name></italic>).</p></tp:treatment-sec><tp:treatment-sec sec-type="material" id="SECID0EFYAE"><title>Representative specimens examined.</title><p>Aisén Region, Provincia Capitán Prat, cruzando pasarela Río Ñadis, en bosque de <italic><tp:taxon-name><tp:taxon-name-part taxon-name-part-type="genus" reg="Nothofagus">Nothofagus</tp:taxon-name-part><tp:taxon-name-part taxon-name-part-type="species" reg="dombeyi">dombeyi</tp:taxon-name-part></tp:taxon-name></italic>, <named-content xmlns:xlink="http://www.w3.org/1999/xlink" content-type="dwc:verbatimCoordinates" xlink:type="simple"><named-content content-type="geo-json" specific-use="{&#34;type&#34;:&#34;Point&#34;,&#34;coordinates&#34;:[-72.947500,-47.496944]}" id="NCID0EZYAE" xlink:type="simple">47°29'49"S, 72°56'51"W</named-content></named-content>, alt. ca. 70 m, sobre tronco caído en claro del bosque, <italic>J. Larraín &amp; R. Vargas 26799</italic>, 19 Ene 2007 (CONC): Region VIII, Bío Bío Province, road from Tomeco to Florida, 2 km N from Hwy 0–50, <named-content xmlns:xlink="http://www.w3.org/1999/xlink" content-type="dwc:verbatimCoordinates" xlink:type="simple"><named-content content-type="geo-json" specific-use="{&#34;type&#34;:&#34;Point&#34;,&#34;coordinates&#34;:[-72.666667,-36.950000]}" id="NCID0EDZAE" xlink:type="simple">36°57'S 72°40'W</named-content></named-content>, alt. ca. 190 m, on soil bank, R.R. Ireland &amp; G. Bellolio 32401 (MO).</p></tp:treatment-sec><ref-list><ref id="B27"><mixed-citation xmlns:xlink="http://www.w3.org/1999/xlink" xlink:type="simple"><person-group><name name-style="western"><surname>Spence</surname><given-names>JR</given-names></name><name name-style="western"><surname>Ramsay</surname><given-names>HP</given-names></name></person-group> (<year>2019</year>) <article-title>Revised keys and additions to the Australian <tp:taxon-name><tp:taxon-name-part taxon-name-part-type="family">Bryaceae</tp:taxon-name-part></tp:taxon-name> (<tp:taxon-name><tp:taxon-name-part taxon-name-part-type="class">Bryopsida</tp:taxon-name-part></tp:taxon-name>).</article-title><source>Telopea</source><volume>22</volume>: <fpage>99</fpage>–<lpage>134</lpage>. <ext-link xlink:type="simple" ext-link-type="doi" xlink:href="10.7751/telopea13056">https://doi.org/10.7751/telopea13056</ext-link></mixed-citation></ref><ref id="B12"><mixed-citation xmlns:xlink="http://www.w3.org/1999/xlink" xlink:type="simple"><person-group><name name-style="western"><surname>Mohamed</surname><given-names>MA</given-names></name></person-group> (<year>1979</year>) <article-title>A taxonomic study of <italic><tp:taxon-name><tp:taxon-name-part taxon-name-part-type="genus">Bryum</tp:taxon-name-part><tp:taxon-name-part taxon-name-part-type="species">billardieri</tp:taxon-name-part></tp:taxon-name></italic> Schwaegr. and related species.</article-title><source>Journal of Bryology</source><volume>10</volume>(<issue>4</issue>): <fpage>401</fpage>–<lpage>465</lpage>. <ext-link xlink:type="simple" ext-link-type="doi" xlink:href="10.1179/jbr.1979.10.4.401">https://doi.org/10.1179/jbr.1979.10.4.401</ext-link></mixed-citation></ref><ref id="B26"><mixed-citation xmlns:xlink="http://www.w3.org/1999/xlink" xlink:type="simple"><person-group><name name-style="western"><surname>Spence</surname><given-names>JR</given-names></name><name name-style="western"><surname>Ramsay</surname><given-names>HP</given-names></name></person-group> (<year>2006</year>) <article-title><tp:taxon-name><tp:taxon-name-part taxon-name-part-type="family">Bryaceae</tp:taxon-name-part></tp:taxon-name>.</article-title> In: <person-group><name name-style="western"><surname>McCarthy</surname><given-names>PM</given-names></name></person-group> (<role>Ed.</role>) <issue-title>Flora of Australia, Volume 51, Mosses 1.</issue-title><source>CSIRO Press, Canberra</source>, <fpage>274</fpage>–<lpage>348</lpage>.</mixed-citation></ref><ref id="B4"><mixed-citation xmlns:xlink="http://www.w3.org/1999/xlink" xlink:type="simple"><person-group><name name-style="western"><surname>Fife</surname><given-names>AJ</given-names></name></person-group> (<year>2015</year>) Flora of New Zealand. Mosses. Fascicle 19, <tp:taxon-name><tp:taxon-name-part taxon-name-part-type="family">Bryaceae</tp:taxon-name-part></tp:taxon-name>. Lincoln, N.Z., Manaaki Whenua Press (online at: <ext-link xlink:type="simple" ext-link-type="uri" xlink:href="https://www.nzflora.info/publications.html#mosses">https://www.nzflora.info/publications.html#mosses</ext-link> [accessed 8.5.2021]</mixed-citation></ref></ref-list></tp:taxon-treatment>
