# Supplementary material for: Studies in Austral Bryaceae (Bryopsida). III. A Preliminary Account with Keys to Rosulabryum J.R. Spence in Chile
Source: PhytoKeys. 2021 Nov 15;185:87–98. doi: 10.3897/phytokeys.185.70407 (PMC8608786; doi:10.3897/phytokeys.185.70407)
Supplement: XML Treatment for Rosulabryum campylothecium [file phytokeys.185.70407-treatment3.xml]

<!DOCTYPE tp:taxon-treatment
  PUBLIC "-//TaxonX//DTD Taxonomic Treatment Publishing DTD v0 20100105//EN" "tax-treatment-NSO.dtd">
<tp:taxon-treatment xmlns:tp="http://www.plazi.org/taxpub"><tp:treatment-meta><kwd-group><label>Taxon classification</label><kwd>
                <named-content content-type="kingdom">Plantae</named-content>
              </kwd><kwd>
                <named-content content-type="order">Bryales</named-content>
              </kwd><kwd>
                <named-content content-type="family">Bryaceae</named-content>
              </kwd></kwd-group><mixed-citation publication-type="journal"><person-group><name><surname>Spence</surname><given-names>John R.</given-names></name></person-group><article-title>Studies in Austral <tp:taxon-name><tp:taxon-name-part taxon-name-part-type="family">Bryaceae</tp:taxon-name-part></tp:taxon-name> (<tp:taxon-name><tp:taxon-name-part taxon-name-part-type="class">Bryopsida</tp:taxon-name-part></tp:taxon-name>). III. A Preliminary Account with Keys to <italic><tp:taxon-name><tp:taxon-name-part taxon-name-part-type="genus" reg="Rosulabryum">Rosulabryum</tp:taxon-name-part></tp:taxon-name></italic> J.R. Spence in Chile</article-title><source>PhytoKeys</source><day>15</day><month>11</month><year>2021</year><volume>185</volume><fpage>87</fpage><lpage>98</lpage><pub-id pub-id-type="doi">10.3897/phytokeys.185.70407</pub-id></mixed-citation></tp:treatment-meta><tp:nomenclature><label>3.</label><tp:taxon-name>
              <object-id xmlns:xlink="http://www.w3.org/1999/xlink" content-type="arpha" xlink:type="simple">13954154-3DCE-5A95-B05C-9ABDE0EBBAD5</object-id>
              <tp:taxon-name-part taxon-name-part-type="genus" reg="Rosulabryum">Rosulabryum</tp:taxon-name-part>
              <tp:taxon-name-part taxon-name-part-type="species" reg="campylothecium">campylothecium</tp:taxon-name-part>
            </tp:taxon-name><tp:taxon-authority>(Taylor) J.R. Spence</tp:taxon-authority></tp:nomenclature><tp:treatment-sec sec-type="remarks" id="SECID0EM1AE"><title>Remarks.</title><p>A common temperate species in the central and south regions of Chile from Coquimbo Region to at least the Los Lagos Region but absent from colder subantarctic climates. It also occurs in Australia and New Zealand (<xref ref-type="bibr" rid="B27">Spence and Ramsay 2019</xref>). The species is found on exposed to partially shaded damp to drying soil, sand, and rock ledges, often in open woodlands or on cliffs and outcrops. The species is characterized by dioicous sexual condition, medium-sized imbricate golden to yellow-green strongly concave leaves, a costa excurrent in a long often denticulate awn, a weak or nearly absent limbidium distally, serrate distal leaf margins, and the absence of rhizoidal tubers (Illustrations: <xref ref-type="bibr" rid="B26">Spence and Ramsay 2006</xref>: 335, as <italic><tp:taxon-name><tp:taxon-name-part taxon-name-part-type="genus" reg="Rosulabryum">R.</tp:taxon-name-part><tp:taxon-name-part taxon-name-part-type="species" reg="campylothecium">campylothecium</tp:taxon-name-part></tp:taxon-name></italic>; <xref ref-type="bibr" rid="B4">Fife 2015</xref>: 85, as <italic><tp:taxon-name><tp:taxon-name-part taxon-name-part-type="genus" reg="Rosulabryum">R.</tp:taxon-name-part><tp:taxon-name-part taxon-name-part-type="species" reg="campylothecium">campylothecium</tp:taxon-name-part></tp:taxon-name></italic>).</p></tp:treatment-sec><tp:treatment-sec sec-type="material" id="SECID0EU2AE"><title>Representative specimens examined.</title><p>Region VIII, Prov. Ñuble, Cobquecura, rock cliffs near ocean, <named-content xmlns:xlink="http://www.w3.org/1999/xlink" content-type="dwc:verbatimCoordinates" xlink:type="simple"><named-content content-type="geo-json" specific-use="{&#34;type&#34;:&#34;Point&#34;,&#34;coordinates&#34;:[-72.800000,-36.083333]}" id="NCID0E42AE" xlink:type="simple">36°05'S 72°48'W</named-content></named-content>, alt. ca. 0 m, on cliff, <italic>R.R. Ireland &amp; G. Bellolio 32374</italic>, 9 Oct 2001 (MO): Region VIII, Prov. Concepción, Puda Beach, <named-content xmlns:xlink="http://www.w3.org/1999/xlink" content-type="dwc:verbatimCoordinates" xlink:type="simple"><named-content content-type="geo-json" specific-use="{&#34;type&#34;:&#34;Point&#34;,&#34;coordinates&#34;:[-72.900000,-36.483333]}" id="NCID0EH3AE" xlink:type="simple">36°29'S 72°54'W</named-content></named-content>, alt. ca. 0 m, <italic>R.R. Ireland &amp; G. Bellolio 32267</italic>, 7 Oct. 2001 (MO).</p></tp:treatment-sec><ref-list><ref id="B27"><mixed-citation xmlns:xlink="http://www.w3.org/1999/xlink" xlink:type="simple"><person-group><name name-style="western"><surname>Spence</surname><given-names>JR</given-names></name><name name-style="western"><surname>Ramsay</surname><given-names>HP</given-names></name></person-group> (<year>2019</year>) <article-title>Revised keys and additions to the Australian <tp:taxon-name><tp:taxon-name-part taxon-name-part-type="family">Bryaceae</tp:taxon-name-part></tp:taxon-name> (<tp:taxon-name><tp:taxon-name-part taxon-name-part-type="class">Bryopsida</tp:taxon-name-part></tp:taxon-name>).</article-title><source>Telopea</source><volume>22</volume>: <fpage>99</fpage>–<lpage>134</lpage>. <ext-link xlink:type="simple" ext-link-type="doi" xlink:href="10.7751/telopea13056">https://doi.org/10.7751/telopea13056</ext-link></mixed-citation></ref><ref id="B26"><mixed-citation xmlns:xlink="http://www.w3.org/1999/xlink" xlink:type="simple"><person-group><name name-style="western"><surname>Spence</surname><given-names>JR</given-names></name><name name-style="western"><surname>Ramsay</surname><given-names>HP</given-names></name></person-group> (<year>2006</year>) <article-title><tp:taxon-name><tp:taxon-name-part taxon-name-part-type="family">Bryaceae</tp:taxon-name-part></tp:taxon-name>.</article-title> In: <person-group><name name-style="western"><surname>McCarthy</surname><given-names>PM</given-names></name></person-group> (<role>Ed.</role>) <issue-title>Flora of Australia, Volume 51, Mosses 1.</issue-title><source>CSIRO Press, Canberra</source>, <fpage>274</fpage>–<lpage>348</lpage>.</mixed-citation></ref><ref id="B4"><mixed-citation xmlns:xlink="http://www.w3.org/1999/xlink" xlink:type="simple"><person-group><name name-style="western"><surname>Fife</surname><given-names>AJ</given-names></name></person-group> (<year>2015</year>) Flora of New Zealand. Mosses. Fascicle 19, <tp:taxon-name><tp:taxon-name-part taxon-name-part-type="family">Bryaceae</tp:taxon-name-part></tp:taxon-name>. Lincoln, N.Z., Manaaki Whenua Press (online at: <ext-link xlink:type="simple" ext-link-type="uri" xlink:href="https://www.nzflora.info/publications.html#mosses">https://www.nzflora.info/publications.html#mosses</ext-link> [accessed 8.5.2021]</mixed-citation></ref></ref-list></tp:taxon-treatment>
