# Supplementary material for: Studies in Austral Bryaceae (Bryopsida). III. A Preliminary Account with Keys to Rosulabryum J.R. Spence in Chile
Source: PhytoKeys. 2021 Nov 15;185:87–98. doi: 10.3897/phytokeys.185.70407 (PMC8608786; doi:10.3897/phytokeys.185.70407)
Supplement: XML Treatment for Rosulabryum capillare [file phytokeys.185.70407-treatment4.xml]

<!DOCTYPE tp:taxon-treatment
  PUBLIC "-//TaxonX//DTD Taxonomic Treatment Publishing DTD v0 20100105//EN" "tax-treatment-NSO.dtd">
<tp:taxon-treatment xmlns:tp="http://www.plazi.org/taxpub"><tp:treatment-meta><kwd-group><label>Taxon classification</label><kwd>
                <named-content content-type="kingdom">Plantae</named-content>
              </kwd><kwd>
                <named-content content-type="order">Bryales</named-content>
              </kwd><kwd>
                <named-content content-type="family">Bryaceae</named-content>
              </kwd></kwd-group><mixed-citation publication-type="journal"><person-group><name><surname>Spence</surname><given-names>John R.</given-names></name></person-group><article-title>Studies in Austral <tp:taxon-name><tp:taxon-name-part taxon-name-part-type="family">Bryaceae</tp:taxon-name-part></tp:taxon-name> (<tp:taxon-name><tp:taxon-name-part taxon-name-part-type="class">Bryopsida</tp:taxon-name-part></tp:taxon-name>). III. A Preliminary Account with Keys to <italic><tp:taxon-name><tp:taxon-name-part taxon-name-part-type="genus" reg="Rosulabryum">Rosulabryum</tp:taxon-name-part></tp:taxon-name></italic> J.R. Spence in Chile</article-title><source>PhytoKeys</source><day>15</day><month>11</month><year>2021</year><volume>185</volume><fpage>87</fpage><lpage>98</lpage><pub-id pub-id-type="doi">10.3897/phytokeys.185.70407</pub-id></mixed-citation></tp:treatment-meta><tp:nomenclature><label>4.</label><tp:taxon-name>
              <object-id xmlns:xlink="http://www.w3.org/1999/xlink" content-type="arpha" xlink:type="simple">C0D54655-EE4B-580C-A81A-B79A552431AC</object-id>
              <tp:taxon-name-part taxon-name-part-type="genus" reg="Rosulabryum">Rosulabryum</tp:taxon-name-part>
              <tp:taxon-name-part taxon-name-part-type="species" reg="capillare">capillare</tp:taxon-name-part>
            </tp:taxon-name><tp:taxon-authority>(Hedw.) J.R. Spence</tp:taxon-authority></tp:nomenclature><tp:treatment-sec sec-type="remarks" id="SECID0ES4AE"><title>Remarks.</title><p>A worldwide temperate species found in a wide variety of habitats, but most often on damp shaded soil or fallen logs and tree stumps. Its distribution in Chile remains poorly understood but it is common in the more temperate southern regions such as Bío Bío (<xref ref-type="bibr" rid="B7">Ireland et al. 2017</xref>). It is characterized by dioicous sexual condition, rosulate stems, small obovate leaves that are spirally twisted around the stem when dry, a costa excurrent into a medium to long awn, moderately well-developed limbidium, serrate distal leaf margins, and small brown rhizoidal tubers (Illustrations: <xref ref-type="bibr" rid="B28">Syed 1973</xref>: 270 as <italic><tp:taxon-name><tp:taxon-name-part taxon-name-part-type="genus" reg="Bryum">Bryum</tp:taxon-name-part><tp:taxon-name-part taxon-name-part-type="species" reg="capillare">capillare</tp:taxon-name-part></tp:taxon-name></italic>; <xref ref-type="bibr" rid="B26">Spence and Ramsay 2006</xref>: 336, as <italic><tp:taxon-name><tp:taxon-name-part taxon-name-part-type="genus" reg="Rosulabryum">R.</tp:taxon-name-part><tp:taxon-name-part taxon-name-part-type="species" reg="capillare">capillare</tp:taxon-name-part></tp:taxon-name></italic>; <xref ref-type="bibr" rid="B5">Hallingbäck et al. 2008</xref>: 349, as <italic><tp:taxon-name><tp:taxon-name-part taxon-name-part-type="genus" reg="Bryum">B.</tp:taxon-name-part><tp:taxon-name-part taxon-name-part-type="species" reg="capillare">capillare</tp:taxon-name-part></tp:taxon-name></italic>; <xref ref-type="bibr" rid="B4">Fife 2015</xref>: 86, as <italic><tp:taxon-name><tp:taxon-name-part taxon-name-part-type="genus" reg="Rosulabryum">R.</tp:taxon-name-part><tp:taxon-name-part taxon-name-part-type="species" reg="capillare">capillare</tp:taxon-name-part></tp:taxon-name></italic>; <xref ref-type="bibr" rid="B10">Lüth 2019</xref>: 923 as <italic><tp:taxon-name><tp:taxon-name-part taxon-name-part-type="genus" reg="Ptychostomum">Ptychostomum</tp:taxon-name-part><tp:taxon-name-part taxon-name-part-type="species" reg="capillare">capillare</tp:taxon-name-part></tp:taxon-name></italic>; <xref ref-type="bibr" rid="B6">Holyoak 2021</xref>: 72, as <italic><tp:taxon-name><tp:taxon-name-part taxon-name-part-type="genus" reg="Ptychostomum">P.</tp:taxon-name-part><tp:taxon-name-part taxon-name-part-type="species" reg="capillare">capillare</tp:taxon-name-part></tp:taxon-name></italic>).</p></tp:treatment-sec><tp:treatment-sec sec-type="material" id="SECID0EXAAG"><title>Representative specimens examined.</title><p>Region VIII, Prov. Concepción, Bellavista Creek, San José Farm, <named-content xmlns:xlink="http://www.w3.org/1999/xlink" content-type="dwc:verbatimCoordinates" xlink:type="simple"><named-content content-type="geo-json" specific-use="{&#34;type&#34;:&#34;Point&#34;,&#34;coordinates&#34;:[-72.933333,-36.683333]}" id="NCID0EABAG" xlink:type="simple">36°41'S 72°56'W</named-content></named-content>, alt. ca. 90 m, on rotten log, stream with adjacent native forest with predominantly <italic><tp:taxon-name><tp:taxon-name-part taxon-name-part-type="genus" reg="Nothofagus">Nothofagus</tp:taxon-name-part></tp:taxon-name></italic>, <italic><tp:taxon-name><tp:taxon-name-part taxon-name-part-type="genus" reg="Aetoxicon">Aetoxicon</tp:taxon-name-part><tp:taxon-name-part taxon-name-part-type="species" reg="punctatum">punctatum</tp:taxon-name-part></tp:taxon-name></italic> &amp; <italic><tp:taxon-name><tp:taxon-name-part taxon-name-part-type="genus" reg="Peumus">Peumus</tp:taxon-name-part><tp:taxon-name-part taxon-name-part-type="species" reg="boldus">boldus</tp:taxon-name-part></tp:taxon-name></italic>, <italic>R.R. Ireland &amp; G. Bellolio 33903</italic>, 23 Nov. 2001 (MO): Region VIII, Bío Bío Province, Saltillo del Itata, small falls on Itata River, <named-content xmlns:xlink="http://www.w3.org/1999/xlink" content-type="dwc:verbatimCoordinates" xlink:type="simple"><named-content content-type="geo-json" specific-use="{&#34;type&#34;:&#34;Point&#34;,&#34;coordinates&#34;:[-72.150000,-37.066667]}" id="NCID0EHCAG" xlink:type="simple">37°04'S 72°09'W</named-content></named-content>, ca. 210 m, on brick wall beside poplar trees by river, <italic>R.R. Ireland &amp; G. Bellolio 34950</italic>, 28 Oct. 2002 (MO).</p></tp:treatment-sec><ref-list><ref id="B7"><mixed-citation xmlns:xlink="http://www.w3.org/1999/xlink" xlink:type="simple"><person-group><name name-style="western"><surname>Ireland</surname><given-names>RR</given-names></name><name name-style="western"><surname>Bellolio</surname><given-names>IG</given-names></name><name name-style="western"><surname>Larraín</surname><given-names>J</given-names></name><name name-style="western"><surname>Rodríguez</surname><given-names>R</given-names></name></person-group> (<year>2017</year>) <article-title>Studies on the moss flora of the Bío-Bío Region of Chile: Part 3.</article-title><source>PhytoKeys</source><volume>77</volume>: <fpage>1</fpage>–<lpage>20</lpage>. <ext-link xlink:type="simple" ext-link-type="doi" xlink:href="10.3897/phytokeys.77.10926">https://doi.org/10.3897/phytokeys.77.10926</ext-link></mixed-citation></ref><ref id="B28"><mixed-citation xmlns:xlink="http://www.w3.org/1999/xlink" xlink:type="simple"><person-group><name name-style="western"><surname>Syed</surname><given-names>H</given-names></name></person-group> (<year>1973</year>) <article-title>A taxonomic study of <italic><tp:taxon-name><tp:taxon-name-part taxon-name-part-type="genus">Bryum</tp:taxon-name-part><tp:taxon-name-part taxon-name-part-type="species">capillare</tp:taxon-name-part></tp:taxon-name></italic> Hedw. and related species.</article-title><source>Journal of Bryology</source><volume>7</volume>(<issue>3</issue>): <fpage>265</fpage>–<lpage>326</lpage>. <ext-link xlink:type="simple" ext-link-type="doi" xlink:href="10.1179/jbr.1973.7.3.265">https://doi.org/10.1179/jbr.1973.7.3.265</ext-link></mixed-citation></ref><ref id="B26"><mixed-citation xmlns:xlink="http://www.w3.org/1999/xlink" xlink:type="simple"><person-group><name name-style="western"><surname>Spence</surname><given-names>JR</given-names></name><name name-style="western"><surname>Ramsay</surname><given-names>HP</given-names></name></person-group> (<year>2006</year>) <article-title><tp:taxon-name><tp:taxon-name-part taxon-name-part-type="family">Bryaceae</tp:taxon-name-part></tp:taxon-name>.</article-title> In: <person-group><name name-style="western"><surname>McCarthy</surname><given-names>PM</given-names></name></person-group> (<role>Ed.</role>) <issue-title>Flora of Australia, Volume 51, Mosses 1.</issue-title><source>CSIRO Press, Canberra</source>, <fpage>274</fpage>–<lpage>348</lpage>.</mixed-citation></ref><ref id="B5"><mixed-citation xmlns:xlink="http://www.w3.org/1999/xlink" xlink:type="simple"><person-group><name name-style="western"><surname>Hallingbäck</surname><given-names>T</given-names></name><name name-style="western"><surname>Lönnell</surname><given-names>N</given-names></name><name name-style="western"><surname>Weibull</surname><given-names>H</given-names></name></person-group> (<year>2008</year>) Nationalnyckeln till Serviges flora och fauna: Bladmossor: Kompaktmossor-kapmossor. <tp:taxon-name><tp:taxon-name-part taxon-name-part-type="phylum">Bryophyta</tp:taxon-name-part></tp:taxon-name>: Anoectangium – Orthodontium. Art Bata Banken, SLU, Uppsala, 1–504.</mixed-citation></ref><ref id="B4"><mixed-citation xmlns:xlink="http://www.w3.org/1999/xlink" xlink:type="simple"><person-group><name name-style="western"><surname>Fife</surname><given-names>AJ</given-names></name></person-group> (<year>2015</year>) Flora of New Zealand. Mosses. Fascicle 19, <tp:taxon-name><tp:taxon-name-part taxon-name-part-type="family">Bryaceae</tp:taxon-name-part></tp:taxon-name>. Lincoln, N.Z., Manaaki Whenua Press (online at: <ext-link xlink:type="simple" ext-link-type="uri" xlink:href="https://www.nzflora.info/publications.html#mosses">https://www.nzflora.info/publications.html#mosses</ext-link> [accessed 8.5.2021]</mixed-citation></ref><ref id="B10"><mixed-citation xmlns:xlink="http://www.w3.org/1999/xlink" xlink:type="simple"><person-group><name name-style="western"><surname>Lüth</surname><given-names>M</given-names></name></person-group> (<year>2019</year>) Mosses of Europe. A Photographic Flora. Vol. 3. M. Lüth Publications, Freiburg, Germany, 844–1533.</mixed-citation></ref><ref id="B6"><mixed-citation xmlns:xlink="http://www.w3.org/1999/xlink" xlink:type="simple"><person-group><name name-style="western"><surname>Holyoak</surname><given-names>DT</given-names></name></person-group> (<year>2021</year>) European <tp:taxon-name><tp:taxon-name-part taxon-name-part-type="family">Bryaceae</tp:taxon-name-part></tp:taxon-name>. A Guide to the Species of the Moss Family <tp:taxon-name><tp:taxon-name-part taxon-name-part-type="family">Bryaceae</tp:taxon-name-part></tp:taxon-name> in Western &amp; Central Europe and Macaronesia. Pisces Publications, Newberry, Berkshire, UK, 1–344.</mixed-citation></ref></ref-list></tp:taxon-treatment>
