# Supplementary material for: Studies in Austral Bryaceae (Bryopsida). III. A Preliminary Account with Keys to Rosulabryum J.R. Spence in Chile
Source: PhytoKeys. 2021 Nov 15;185:87–98. doi: 10.3897/phytokeys.185.70407 (PMC8608786; doi:10.3897/phytokeys.185.70407)
Supplement: XML Treatment for Rosulabryum coloratum [file phytokeys.185.70407-treatment5.xml]

<!DOCTYPE tp:taxon-treatment
  PUBLIC "-//TaxonX//DTD Taxonomic Treatment Publishing DTD v0 20100105//EN" "tax-treatment-NSO.dtd">
<tp:taxon-treatment xmlns:tp="http://www.plazi.org/taxpub"><tp:treatment-meta><kwd-group><label>Taxon classification</label><kwd>
                <named-content content-type="kingdom">Plantae</named-content>
              </kwd><kwd>
                <named-content content-type="order">Bryales</named-content>
              </kwd><kwd>
                <named-content content-type="family">Bryaceae</named-content>
              </kwd></kwd-group><mixed-citation publication-type="journal"><person-group><name><surname>Spence</surname><given-names>John R.</given-names></name></person-group><article-title>Studies in Austral <tp:taxon-name><tp:taxon-name-part taxon-name-part-type="family">Bryaceae</tp:taxon-name-part></tp:taxon-name> (<tp:taxon-name><tp:taxon-name-part taxon-name-part-type="class">Bryopsida</tp:taxon-name-part></tp:taxon-name>). III. A Preliminary Account with Keys to <italic><tp:taxon-name><tp:taxon-name-part taxon-name-part-type="genus" reg="Rosulabryum">Rosulabryum</tp:taxon-name-part></tp:taxon-name></italic> J.R. Spence in Chile</article-title><source>PhytoKeys</source><day>15</day><month>11</month><year>2021</year><volume>185</volume><fpage>87</fpage><lpage>98</lpage><pub-id pub-id-type="doi">10.3897/phytokeys.185.70407</pub-id></mixed-citation></tp:treatment-meta><tp:nomenclature><label>5.</label><tp:taxon-name>
              <object-id xmlns:xlink="http://www.w3.org/1999/xlink" content-type="arpha" xlink:type="simple">CBD5DF7A-C91B-5426-A96F-1C0CFFE37DD3</object-id>
              <tp:taxon-name-part taxon-name-part-type="genus" reg="Rosulabryum">Rosulabryum</tp:taxon-name-part>
              <tp:taxon-name-part taxon-name-part-type="species" reg="coloratum">coloratum</tp:taxon-name-part>
            </tp:taxon-name><tp:taxon-authority>(Müll. Hal.) J.R. Spence</tp:taxon-authority></tp:nomenclature><tp:treatment-sec sec-type="remarks" id="SECID0ESDAG"><title>Remarks.</title><p>A relatively uncommon species found principally in semi-arid regions in the central and northern regions of Chile and adjacent areas of Bolivia, found on sandy soil or soil over rock, often near streams. The species is characterized by its dioicous sexual condition, evenly foliate stems, large narrowly ovate leaves that are spirally twisted around the stem when dry, a weak limbidium distally, and brown to red-brown rhizoidal tubers. <xref ref-type="bibr" rid="B17">Ochi (1980)</xref> had synonymized it with <italic><tp:taxon-name><tp:taxon-name-part taxon-name-part-type="genus" reg="Rosulabryum">R.</tp:taxon-name-part><tp:taxon-name-part taxon-name-part-type="species" reg="canariense">canariense</tp:taxon-name-part></tp:taxon-name></italic> but it is treated here as a good species (see below under <italic><tp:taxon-name><tp:taxon-name-part taxon-name-part-type="genus" reg="Rosulabryum">R.</tp:taxon-name-part><tp:taxon-name-part taxon-name-part-type="species" reg="canariense">canariense</tp:taxon-name-part></tp:taxon-name></italic>). (Illustration: <xref ref-type="bibr" rid="B17">Ochi 1980</xref>: 148, as <italic><tp:taxon-name><tp:taxon-name-part taxon-name-part-type="genus" reg="Bryum">Bryum</tp:taxon-name-part><tp:taxon-name-part taxon-name-part-type="species" reg="canariense">canariense</tp:taxon-name-part></tp:taxon-name></italic>).</p></tp:treatment-sec><tp:treatment-sec sec-type="material" id="SECID0EBFAG"><title>Representative specimens examined.</title><p>Aisén Region, Provincia Capitán Prat, río Baker, pasando balsa Baker y luego camino río abajo, en bosque en cerro detrás de la casa de don Delmiro, junto a riachuelo, <named-content xmlns:xlink="http://www.w3.org/1999/xlink" content-type="dwc:verbatimCoordinates" xlink:type="simple"><named-content content-type="geo-json" specific-use="{&#34;type&#34;:&#34;Point&#34;,&#34;coordinates&#34;:[-72.715000,-47.262778]}" id="NCID0EKFAG" xlink:type="simple">47°15'46"S, 72°42'54"W</named-content></named-content>, alt. ca. 100 m, en el suelo junto al arroyo, <italic>J. Larraín &amp; R. Vargas 26697</italic>, 18 Ene 2007 (CONC); Region VIII, Prov. Ñuble, road from Cobquecura to Quiríhue, 24 km SE of Cobquecura, Mengel Creek, <named-content xmlns:xlink="http://www.w3.org/1999/xlink" content-type="dwc:verbatimCoordinates" xlink:type="simple"><named-content content-type="geo-json" specific-use="{&#34;type&#34;:&#34;Point&#34;,&#34;coordinates&#34;:[-72.600000,-36.216667]}" id="NCID0EUFAG" xlink:type="simple">36°13'S 72°36'W</named-content></named-content>, alt. ca. 360 m, on sandy soil beside creek, <italic>R.R. Ireland &amp; G. Bellolio 32323</italic>, 8 Oct 2001 (MO).</p></tp:treatment-sec><ref-list><ref id="B17"><mixed-citation xmlns:xlink="http://www.w3.org/1999/xlink" xlink:type="simple"><person-group><name name-style="western"><surname>Ochi</surname><given-names>H</given-names></name></person-group> (<year>1980</year>) <article-title>A revision of the Neotropical <tp:taxon-name><tp:taxon-name-part taxon-name-part-type="subfamily">Bryoideae</tp:taxon-name-part></tp:taxon-name>, <tp:taxon-name><tp:taxon-name-part taxon-name-part-type="subphylum">Musci</tp:taxon-name-part></tp:taxon-name> (First Part). Journal of the Faculty of Education, Tottori University.</article-title><source>Nature and Science</source><volume>29</volume>: <fpage>49</fpage>–<lpage>154</lpage>.</mixed-citation></ref></ref-list></tp:taxon-treatment>
