# Supplementary material for: Studies in Austral Bryaceae (Bryopsida). III. A Preliminary Account with Keys to Rosulabryum J.R. Spence in Chile
Source: PhytoKeys. 2021 Nov 15;185:87–98. doi: 10.3897/phytokeys.185.70407 (PMC8608786; doi:10.3897/phytokeys.185.70407)
Supplement: XML Treatment for Rosulabryum densifolium [file phytokeys.185.70407-treatment6.xml]

<!DOCTYPE tp:taxon-treatment
  PUBLIC "-//TaxonX//DTD Taxonomic Treatment Publishing DTD v0 20100105//EN" "tax-treatment-NSO.dtd">
<tp:taxon-treatment xmlns:tp="http://www.plazi.org/taxpub"><tp:treatment-meta><kwd-group><label>Taxon classification</label><kwd>
                <named-content content-type="kingdom">Plantae</named-content>
              </kwd><kwd>
                <named-content content-type="order">Bryales</named-content>
              </kwd><kwd>
                <named-content content-type="family">Bryaceae</named-content>
              </kwd></kwd-group><mixed-citation publication-type="journal"><person-group><name><surname>Spence</surname><given-names>John R.</given-names></name></person-group><article-title>Studies in Austral <tp:taxon-name><tp:taxon-name-part taxon-name-part-type="family">Bryaceae</tp:taxon-name-part></tp:taxon-name> (<tp:taxon-name><tp:taxon-name-part taxon-name-part-type="class">Bryopsida</tp:taxon-name-part></tp:taxon-name>). III. A Preliminary Account with Keys to <italic><tp:taxon-name><tp:taxon-name-part taxon-name-part-type="genus" reg="Rosulabryum">Rosulabryum</tp:taxon-name-part></tp:taxon-name></italic> J.R. Spence in Chile</article-title><source>PhytoKeys</source><day>15</day><month>11</month><year>2021</year><volume>185</volume><fpage>87</fpage><lpage>98</lpage><pub-id pub-id-type="doi">10.3897/phytokeys.185.70407</pub-id></mixed-citation></tp:treatment-meta><tp:nomenclature><label>6.</label><tp:taxon-name>
              <object-id xmlns:xlink="http://www.w3.org/1999/xlink" content-type="arpha" xlink:type="simple">C0BB0BFF-3527-5877-9028-A00AE3BB4268</object-id>
              <tp:taxon-name-part taxon-name-part-type="genus" reg="Rosulabryum">Rosulabryum</tp:taxon-name-part>
              <tp:taxon-name-part taxon-name-part-type="species" reg="densifolium">densifolium</tp:taxon-name-part>
            </tp:taxon-name><tp:taxon-authority>(Brid.) Ochyra</tp:taxon-authority></tp:nomenclature><tp:treatment-sec sec-type="remarks" id="SECID0E6GAG"><title>Remarks.</title><p>A robust species distributed throughout the Neotropics, primarily along the mountain chains from Mexico south to Chile, and throughout the Andes (<xref ref-type="bibr" rid="B17">Ochi 1980</xref>). It is common at higher elevations, often above 3000 m, but can also occur in the lowlands, and is found along streams and in wetland areas on wet soil or rock. The species is characterized by its dioicous sexual condition, long evenly foliate stems with large narrowly ovate leaves, a costa excurrent into a medium to long awn, strong limbidium, sharply serrate to denticulate distal leaf margins, with the teeth often double, and brown to red-brown rhizoidal tubers (<xref ref-type="bibr" rid="B15">Ochi 1967</xref>: 30, as <italic><tp:taxon-name><tp:taxon-name-part taxon-name-part-type="genus" reg="Bryum">Bryum</tp:taxon-name-part><tp:taxon-name-part taxon-name-part-type="species" reg="densifolium">densifolium</tp:taxon-name-part></tp:taxon-name></italic>).</p></tp:treatment-sec><tp:treatment-sec sec-type="Representative specimen examined" id="SECID0EYHAG"><title>Representative specimen examined.</title><p>Bío Bío Region, Prov. Ñuble, Renegado River at Aserradero bridge, <named-content xmlns:xlink="http://www.w3.org/1999/xlink" content-type="dwc:verbatimCoordinates" xlink:type="simple"><named-content content-type="geo-json" specific-use="{&#34;type&#34;:&#34;Point&#34;,&#34;coordinates&#34;:[-71.466667,-36.900000]}" id="NCID0EBIAG" xlink:type="simple">36°54'S 71°28'W</named-content></named-content>, alt. ca. 1000 m, on muddy soil bank beside river, <italic>R.R. Ireland &amp; G. Bellolio 30831</italic>, 9 Dec 2002 (MO).</p></tp:treatment-sec><ref-list><ref id="B17"><mixed-citation xmlns:xlink="http://www.w3.org/1999/xlink" xlink:type="simple"><person-group><name name-style="western"><surname>Ochi</surname><given-names>H</given-names></name></person-group> (<year>1980</year>) <article-title>A revision of the Neotropical <tp:taxon-name><tp:taxon-name-part taxon-name-part-type="subfamily">Bryoideae</tp:taxon-name-part></tp:taxon-name>, <tp:taxon-name><tp:taxon-name-part taxon-name-part-type="subphylum">Musci</tp:taxon-name-part></tp:taxon-name> (First Part). Journal of the Faculty of Education, Tottori University.</article-title><source>Nature and Science</source><volume>29</volume>: <fpage>49</fpage>–<lpage>154</lpage>.</mixed-citation></ref><ref id="B15"><mixed-citation xmlns:xlink="http://www.w3.org/1999/xlink" xlink:type="simple"><person-group><name name-style="western"><surname>Ochi</surname><given-names>H</given-names></name></person-group> (<year>1967</year>) <article-title>Notes on moss flora V.</article-title><source>Hikobia</source><volume>5</volume>: <fpage>14</fpage>–<lpage>36</lpage>. <ext-link xlink:type="simple" ext-link-type="doi" xlink:href="10.1093/nq/14-1-36">https://doi.org/10.1093/nq/14-1-36</ext-link></mixed-citation></ref></ref-list></tp:taxon-treatment>
