# Supplementary material for: Studies in Austral Bryaceae (Bryopsida). III. A Preliminary Account with Keys to Rosulabryum J.R. Spence in Chile
Source: PhytoKeys. 2021 Nov 15;185:87–98. doi: 10.3897/phytokeys.185.70407 (PMC8608786; doi:10.3897/phytokeys.185.70407)
Supplement: XML Treatment for Rosulabryum longidens [file phytokeys.185.70407-treatment7.xml]

<!DOCTYPE tp:taxon-treatment
  PUBLIC "-//TaxonX//DTD Taxonomic Treatment Publishing DTD v0 20100105//EN" "tax-treatment-NSO.dtd">
<tp:taxon-treatment xmlns:tp="http://www.plazi.org/taxpub"><tp:treatment-meta><kwd-group><label>Taxon classification</label><kwd>
                <named-content content-type="kingdom">Plantae</named-content>
              </kwd><kwd>
                <named-content content-type="order">Bryales</named-content>
              </kwd><kwd>
                <named-content content-type="family">Bryaceae</named-content>
              </kwd></kwd-group><mixed-citation publication-type="journal"><person-group><name><surname>Spence</surname><given-names>John R.</given-names></name></person-group><article-title>Studies in Austral <tp:taxon-name><tp:taxon-name-part taxon-name-part-type="family">Bryaceae</tp:taxon-name-part></tp:taxon-name> (<tp:taxon-name><tp:taxon-name-part taxon-name-part-type="class">Bryopsida</tp:taxon-name-part></tp:taxon-name>). III. A Preliminary Account with Keys to <italic><tp:taxon-name><tp:taxon-name-part taxon-name-part-type="genus" reg="Rosulabryum">Rosulabryum</tp:taxon-name-part></tp:taxon-name></italic> J.R. Spence in Chile</article-title><source>PhytoKeys</source><day>15</day><month>11</month><year>2021</year><volume>185</volume><fpage>87</fpage><lpage>98</lpage><pub-id pub-id-type="doi">10.3897/phytokeys.185.70407</pub-id></mixed-citation></tp:treatment-meta><tp:nomenclature><label>7.</label><tp:taxon-name>
              <object-id xmlns:xlink="http://www.w3.org/1999/xlink" content-type="arpha" xlink:type="simple">13942ED4-56AD-5537-8337-189DAE35B465</object-id>
              <tp:taxon-name-part taxon-name-part-type="genus" reg="Rosulabryum">Rosulabryum</tp:taxon-name-part>
              <tp:taxon-name-part taxon-name-part-type="species" reg="longidens">longidens</tp:taxon-name-part>
            </tp:taxon-name><tp:taxon-authority>(Thér.) J.R. Spence</tp:taxon-authority></tp:nomenclature><tp:treatment-sec sec-type="remarks" id="SECID0EMJAG"><title>Remarks.</title><p>A common species in the central regions of Chile, from the Bío Bío north to at least Coquimbo, usually on tree trunks and larger branches, stumps and fallen trees in forests, occasionally on soil. The species is characterized by dioicous sexual condition, small leaves, rosulate fertile stems, with numerous rosulate to evenly foliate innovations with leaves spirally twisted around the stem when dry, strong excurrent costa in medium to long awn which is sometimes red, brown to red-brown filiform gemmae in the leaf axils of sterile shoots, and small red to red-brown rhizoidal tubers. <xref ref-type="bibr" rid="B18">Ochi (1982)</xref> synonymized this with the Neotropical <italic><tp:taxon-name><tp:taxon-name-part taxon-name-part-type="genus" reg="Rosulabryum">R.</tp:taxon-name-part><tp:taxon-name-part taxon-name-part-type="species" reg="pseudocapillare">pseudocapillare</tp:taxon-name-part></tp:taxon-name></italic> (Besch.) Ochyra, but <italic><tp:taxon-name><tp:taxon-name-part taxon-name-part-type="genus" reg="Rosulabryum">R.</tp:taxon-name-part><tp:taxon-name-part taxon-name-part-type="species" reg="longidens">longidens</tp:taxon-name-part></tp:taxon-name></italic> is quite distinct from that species. The single report from Argentina (<xref ref-type="bibr" rid="B18">Ochi 1982</xref>; as <italic><tp:taxon-name><tp:taxon-name-part taxon-name-part-type="genus" reg="Rosulabryum">R.</tp:taxon-name-part><tp:taxon-name-part taxon-name-part-type="species" reg="pseudocapillare">pseudocapillare</tp:taxon-name-part></tp:taxon-name></italic>) needs to be re-examined as it may be a different species, thus <italic><tp:taxon-name><tp:taxon-name-part taxon-name-part-type="genus" reg="Rosulabryum">R.</tp:taxon-name-part><tp:taxon-name-part taxon-name-part-type="species" reg="longidens">longidens</tp:taxon-name-part></tp:taxon-name></italic> may be a Chilean endemic. It is the only epiphytic species in the genus in Chile. There are no known illustrations of this species.</p></tp:treatment-sec><tp:treatment-sec sec-type="Representative specimen examined" id="SECID0EGLAG"><title>Representative specimen examined.</title><p>Region VIII, Bío Bío Province, Lago Falls as south side of Laja River, <named-content xmlns:xlink="http://www.w3.org/1999/xlink" content-type="dwc:verbatimCoordinates" xlink:type="simple"><named-content content-type="geo-json" specific-use="{&#34;type&#34;:&#34;Point&#34;,&#34;coordinates&#34;:[-72.366667,-37.200000]}" id="NCID0EPLAG" xlink:type="simple">37°12'S 72°22'W</named-content></named-content>, alt. ca. 170 m, on tree stump, <italic>R.R. Ireland &amp; G. Bellolio 34815</italic>, 23 Oct. 2002 (MO); Region VIII, Prov. Arauco, Huillinco Falls, <named-content xmlns:xlink="http://www.w3.org/1999/xlink" content-type="dwc:verbatimCoordinates" xlink:type="simple"><named-content content-type="geo-json" specific-use="{&#34;type&#34;:&#34;Point&#34;,&#34;coordinates&#34;:[-73.366667,-37.750000]}" id="NCID0EZLAG" xlink:type="simple">37°45'S 73°22'W</named-content></named-content>, alt. ca. 130 m, on base of large <italic><tp:taxon-name><tp:taxon-name-part taxon-name-part-type="genus" reg="Nothofagus">Nothofagus</tp:taxon-name-part></tp:taxon-name></italic> sp., falls and rock cliff in native forests, <italic>R.R. Ireland &amp; G. Bellolio 33662</italic>, 12 Nov. 2001 (MO).</p></tp:treatment-sec><ref-list><ref id="B18"><mixed-citation xmlns:xlink="http://www.w3.org/1999/xlink" xlink:type="simple"><person-group><name name-style="western"><surname>Ochi</surname><given-names>H</given-names></name></person-group> (<year>1982</year>) <article-title>A revision of the <tp:taxon-name><tp:taxon-name-part taxon-name-part-type="subfamily">Bryoideae</tp:taxon-name-part></tp:taxon-name> (<tp:taxon-name><tp:taxon-name-part taxon-name-part-type="subphylum">Musci</tp:taxon-name-part></tp:taxon-name>) in southern South America. Journal of the Faculty of Education, Tottori University.</article-title><source>Nature and Science</source><volume>31</volume>: <fpage>11</fpage>–<lpage>47</lpage>.</mixed-citation></ref></ref-list></tp:taxon-treatment>
