# Supplementary material for: Studies in Austral Bryaceae (Bryopsida). III. A Preliminary Account with Keys to Rosulabryum J.R. Spence in Chile
Source: PhytoKeys. 2021 Nov 15;185:87–98. doi: 10.3897/phytokeys.185.70407 (PMC8608786; doi:10.3897/phytokeys.185.70407)
Supplement: XML Treatment for Rosulabryum macrophyllum [file phytokeys.185.70407-treatment8.xml]

<!DOCTYPE tp:taxon-treatment
  PUBLIC "-//TaxonX//DTD Taxonomic Treatment Publishing DTD v0 20100105//EN" "tax-treatment-NSO.dtd">
<tp:taxon-treatment xmlns:tp="http://www.plazi.org/taxpub"><tp:treatment-meta><kwd-group><label>Taxon classification</label><kwd>
                <named-content content-type="kingdom">Plantae</named-content>
              </kwd><kwd>
                <named-content content-type="order">Bryales</named-content>
              </kwd><kwd>
                <named-content content-type="family">Bryaceae</named-content>
              </kwd></kwd-group><mixed-citation publication-type="journal"><person-group><name><surname>Spence</surname><given-names>John R.</given-names></name></person-group><article-title>Studies in Austral <tp:taxon-name><tp:taxon-name-part taxon-name-part-type="family">Bryaceae</tp:taxon-name-part></tp:taxon-name> (<tp:taxon-name><tp:taxon-name-part taxon-name-part-type="class">Bryopsida</tp:taxon-name-part></tp:taxon-name>). III. A Preliminary Account with Keys to <italic><tp:taxon-name><tp:taxon-name-part taxon-name-part-type="genus" reg="Rosulabryum">Rosulabryum</tp:taxon-name-part></tp:taxon-name></italic> J.R. Spence in Chile</article-title><source>PhytoKeys</source><day>15</day><month>11</month><year>2021</year><volume>185</volume><fpage>87</fpage><lpage>98</lpage><pub-id pub-id-type="doi">10.3897/phytokeys.185.70407</pub-id></mixed-citation></tp:treatment-meta><tp:nomenclature><label>8.</label><tp:taxon-name>
              <object-id xmlns:xlink="http://www.w3.org/1999/xlink" content-type="arpha" xlink:type="simple">0B51940B-7357-5552-B882-C00E35612536</object-id>
              <tp:taxon-name-part taxon-name-part-type="genus" reg="Rosulabryum">Rosulabryum</tp:taxon-name-part>
              <tp:taxon-name-part taxon-name-part-type="species" reg="macrophyllum">macrophyllum</tp:taxon-name-part>
            </tp:taxon-name><tp:taxon-authority>(Cardot &amp; Broth.) Ochyra</tp:taxon-authority></tp:nomenclature><tp:treatment-sec sec-type="remarks" id="SECID0ELNAG"><title>Remarks.</title><p>An uncommon species of moist to wet soil in the subantarctic moorlands and <italic><tp:taxon-name><tp:taxon-name-part taxon-name-part-type="genus" reg="Nothofagus">Nothofagus</tp:taxon-name-part></tp:taxon-name></italic> forests in southern Chile, reaching north to the Aisén Region (<xref ref-type="bibr" rid="B18">Ochi 1982</xref>; <xref ref-type="bibr" rid="B8">Larraín 2016</xref>)). The species is characterized by dioicous sexual condition, rosulate stems, large ovate leaves that are ±imbricate when dry, costa excurrent into a short awn, a fairly well developed limbidium, finely serrulate distal leaf margins, and brown to red-brown rhizoidal tubers. The species is also known from the Falkland Islands and Argentina (Illustrations: <xref ref-type="bibr" rid="B15">Ochi 1967</xref>: 33, as <italic><tp:taxon-name><tp:taxon-name-part taxon-name-part-type="genus" reg="Bryum">Bryum</tp:taxon-name-part><tp:taxon-name-part taxon-name-part-type="species" reg="macrophyllum">macrophyllum</tp:taxon-name-part></tp:taxon-name></italic>).</p></tp:treatment-sec><tp:treatment-sec sec-type="Representative specimen examined" id="SECID0EPOAG"><title>Representative specimen examined.</title><p>Región de Aisén, Provincia de Aisén, Comuna de Cisnes Parque Nacional Queulat, sector Angostura Risopatrón, sendero Los Colonos, bosque de <italic><tp:taxon-name><tp:taxon-name-part taxon-name-part-type="genus" reg="Amomyrtus">Amomyrtus</tp:taxon-name-part><tp:taxon-name-part taxon-name-part-type="species" reg="luma">luma</tp:taxon-name-part></tp:taxon-name></italic>-<italic><tp:taxon-name><tp:taxon-name-part taxon-name-part-type="genus" reg="Nothofagus">Nothofagus</tp:taxon-name-part></tp:taxon-name> nitida-Laureliopsis philippiana</italic>, sobre tronco podrido en la orilla del lago, <named-content xmlns:xlink="http://www.w3.org/1999/xlink" content-type="dwc:verbatimCoordinates" xlink:type="simple"><named-content content-type="geo-json" specific-use="{&#34;type&#34;:&#34;Point&#34;,&#34;coordinates&#34;:[-72.506667,-44.234444]}" id="NCID0ELPAG" xlink:type="simple">44°14'04"S, 72°30'24"W</named-content></named-content>, elev. 130 m, <italic>J. Larraín 43684</italic>, <italic>with R. Vargas</italic>, <italic>E. Muñoz &amp; J.F. Croxatto</italic>, 14 dic 2019 (CONC).</p></tp:treatment-sec><ref-list><ref id="B18"><mixed-citation xmlns:xlink="http://www.w3.org/1999/xlink" xlink:type="simple"><person-group><name name-style="western"><surname>Ochi</surname><given-names>H</given-names></name></person-group> (<year>1982</year>) <article-title>A revision of the <tp:taxon-name><tp:taxon-name-part taxon-name-part-type="subfamily">Bryoideae</tp:taxon-name-part></tp:taxon-name> (<tp:taxon-name><tp:taxon-name-part taxon-name-part-type="subphylum">Musci</tp:taxon-name-part></tp:taxon-name>) in southern South America. Journal of the Faculty of Education, Tottori University.</article-title><source>Nature and Science</source><volume>31</volume>: <fpage>11</fpage>–<lpage>47</lpage>.</mixed-citation></ref><ref id="B8"><mixed-citation xmlns:xlink="http://www.w3.org/1999/xlink" xlink:type="simple"><person-group><name name-style="western"><surname>Larraín</surname><given-names>J</given-names></name></person-group> (<year>2016</year>) <article-title>The mosses (<tp:taxon-name><tp:taxon-name-part taxon-name-part-type="phylum">Bryophyta</tp:taxon-name-part></tp:taxon-name>) of Capitán Prat Province, Aisén Region, southern Chile.</article-title><source>PhytoKeys</source><volume>68</volume>: <fpage>91</fpage>–<lpage>116</lpage>. <ext-link xlink:type="simple" ext-link-type="doi" xlink:href="10.3897/phytokeys.68.9181">https://doi.org/10.3897/phytokeys.68.9181</ext-link></mixed-citation></ref><ref id="B15"><mixed-citation xmlns:xlink="http://www.w3.org/1999/xlink" xlink:type="simple"><person-group><name name-style="western"><surname>Ochi</surname><given-names>H</given-names></name></person-group> (<year>1967</year>) <article-title>Notes on moss flora V.</article-title><source>Hikobia</source><volume>5</volume>: <fpage>14</fpage>–<lpage>36</lpage>. <ext-link xlink:type="simple" ext-link-type="doi" xlink:href="10.1093/nq/14-1-36">https://doi.org/10.1093/nq/14-1-36</ext-link></mixed-citation></ref></ref-list></tp:taxon-treatment>
