# Supplementary material for: Studies in Austral Bryaceae (Bryopsida). III. A Preliminary Account with Keys to Rosulabryum J.R. Spence in Chile
Source: PhytoKeys. 2021 Nov 15;185:87–98. doi: 10.3897/phytokeys.185.70407 (PMC8608786; doi:10.3897/phytokeys.185.70407)
Supplement: XML Treatment for Rosulabryum perlimbatum [file phytokeys.185.70407-treatment9.xml]

<!DOCTYPE tp:taxon-treatment
  PUBLIC "-//TaxonX//DTD Taxonomic Treatment Publishing DTD v0 20100105//EN" "tax-treatment-NSO.dtd">
<tp:taxon-treatment xmlns:tp="http://www.plazi.org/taxpub"><tp:treatment-meta><kwd-group><label>Taxon classification</label><kwd>
                <named-content content-type="kingdom">Plantae</named-content>
              </kwd><kwd>
                <named-content content-type="order">Bryales</named-content>
              </kwd><kwd>
                <named-content content-type="family">Bryaceae</named-content>
              </kwd></kwd-group><mixed-citation publication-type="journal"><person-group><name><surname>Spence</surname><given-names>John R.</given-names></name></person-group><article-title>Studies in Austral <tp:taxon-name><tp:taxon-name-part taxon-name-part-type="family">Bryaceae</tp:taxon-name-part></tp:taxon-name> (<tp:taxon-name><tp:taxon-name-part taxon-name-part-type="class">Bryopsida</tp:taxon-name-part></tp:taxon-name>). III. A Preliminary Account with Keys to <italic><tp:taxon-name><tp:taxon-name-part taxon-name-part-type="genus" reg="Rosulabryum">Rosulabryum</tp:taxon-name-part></tp:taxon-name></italic> J.R. Spence in Chile</article-title><source>PhytoKeys</source><day>15</day><month>11</month><year>2021</year><volume>185</volume><fpage>87</fpage><lpage>98</lpage><pub-id pub-id-type="doi">10.3897/phytokeys.185.70407</pub-id></mixed-citation></tp:treatment-meta><tp:nomenclature><label>9.</label><tp:taxon-name>
              <object-id xmlns:xlink="http://www.w3.org/1999/xlink" content-type="arpha" xlink:type="simple">0A162A85-47CC-520F-9AA4-5B0A121A1175</object-id>
              <tp:taxon-name-part taxon-name-part-type="genus" reg="Rosulabryum">Rosulabryum</tp:taxon-name-part>
              <tp:taxon-name-part taxon-name-part-type="species" reg="perlimbatum">perlimbatum</tp:taxon-name-part>
            </tp:taxon-name><tp:taxon-authority>(Cardot) Ochyra</tp:taxon-authority></tp:nomenclature><tp:treatment-sec sec-type="remarks" id="SECID0E1QAG"><title>Remarks.</title><p>A common and widespread species of the subantarctic forests and moorlands of the Magallanes and Aisén Regions on damp to wet soil, fallen logs, and tree stumps (<xref ref-type="bibr" rid="B18">Ochi 1982</xref>). Reports from further north are likely misidentifications and are either <italic><tp:taxon-name><tp:taxon-name-part taxon-name-part-type="genus" reg="Rosulabryum">R.</tp:taxon-name-part><tp:taxon-name-part taxon-name-part-type="species" reg="andicola">andicola</tp:taxon-name-part></tp:taxon-name></italic> or <italic><tp:taxon-name><tp:taxon-name-part taxon-name-part-type="genus" reg="Rosulabryum">R.</tp:taxon-name-part><tp:taxon-name-part taxon-name-part-type="species" reg="billarderii">billarderii</tp:taxon-name-part></tp:taxon-name></italic>. This is a robust species with dioicous sexual condition, rosulate stems, sometimes with 2+ interrupted clumps along stems, large leaves that are contorted to somewhat imbricate when dry, serrulate distal leaf margins, an extremely wide limbidium of 4+ rows distally, and brown to red-brown rhizoidal tubers. The wide limbidium often gives the leaves a white-margined appearance. The species is also found in Argentina, the Falkland Islands, and extreme southern New Zealand (Illustrations: <xref ref-type="bibr" rid="B12">Mohamed 1979</xref>: 422, as <italic><tp:taxon-name><tp:taxon-name-part taxon-name-part-type="genus" reg="Bryum">Bryum</tp:taxon-name-part><tp:taxon-name-part taxon-name-part-type="species" reg="perlimbatum">perlimbatum</tp:taxon-name-part></tp:taxon-name></italic>; <xref ref-type="bibr" rid="B4">Fife 2015</xref>: 87, as <italic><tp:taxon-name><tp:taxon-name-part taxon-name-part-type="genus" reg="Rosulabryum">R.</tp:taxon-name-part><tp:taxon-name-part taxon-name-part-type="species" reg="perlimbatum">perlimbatum</tp:taxon-name-part></tp:taxon-name></italic>).</p></tp:treatment-sec><tp:treatment-sec sec-type="Representative specimen examined" id="SECID0EYSAG"><title>Representative specimen examined.</title><p>Prov. Antártica Chilena, Comuna Cabo de Hornos, Parque Nacional Alberto de Agostini, Isla Hoste, Península Dumas, Bahía Ibáñez, Caleta Yekadahby, <named-content xmlns:xlink="http://www.w3.org/1999/xlink" content-type="dwc:verbatimCoordinates" xlink:type="simple"><named-content content-type="geo-json" specific-use="{&#34;type&#34;:&#34;Point&#34;,&#34;coordinates&#34;:[-68.421944,-55.063056]}" id="NCID0EBTAG" xlink:type="simple">55°03'47“S, 68°25'19“W</named-content></named-content>, on soil in shade in moist <italic><tp:taxon-name><tp:taxon-name-part taxon-name-part-type="genus" reg="Nothofagus">Nothofagus</tp:taxon-name-part><tp:taxon-name-part taxon-name-part-type="species" reg="betuloides">betuloides</tp:taxon-name-part></tp:taxon-name></italic>-<italic><tp:taxon-name><tp:taxon-name-part taxon-name-part-type="genus" reg="Nothofagus">N.</tp:taxon-name-part><tp:taxon-name-part taxon-name-part-type="species" reg="pumilio">pumilio</tp:taxon-name-part></tp:taxon-name></italic>-<italic><tp:taxon-name><tp:taxon-name-part taxon-name-part-type="genus" reg="Maytenus">Maytenus</tp:taxon-name-part><tp:taxon-name-part taxon-name-part-type="species" reg="magellanica">magellanica</tp:taxon-name-part></tp:taxon-name></italic> forest on E-facing slope with extensive rock outcrops, <italic>J.R. Spence 6059</italic>, 15 January 2013(CAS).</p></tp:treatment-sec><ref-list><ref id="B18"><mixed-citation xmlns:xlink="http://www.w3.org/1999/xlink" xlink:type="simple"><person-group><name name-style="western"><surname>Ochi</surname><given-names>H</given-names></name></person-group> (<year>1982</year>) <article-title>A revision of the <tp:taxon-name><tp:taxon-name-part taxon-name-part-type="subfamily">Bryoideae</tp:taxon-name-part></tp:taxon-name> (<tp:taxon-name><tp:taxon-name-part taxon-name-part-type="subphylum">Musci</tp:taxon-name-part></tp:taxon-name>) in southern South America. Journal of the Faculty of Education, Tottori University.</article-title><source>Nature and Science</source><volume>31</volume>: <fpage>11</fpage>–<lpage>47</lpage>.</mixed-citation></ref><ref id="B12"><mixed-citation xmlns:xlink="http://www.w3.org/1999/xlink" xlink:type="simple"><person-group><name name-style="western"><surname>Mohamed</surname><given-names>MA</given-names></name></person-group> (<year>1979</year>) <article-title>A taxonomic study of <italic><tp:taxon-name><tp:taxon-name-part taxon-name-part-type="genus">Bryum</tp:taxon-name-part><tp:taxon-name-part taxon-name-part-type="species">billardieri</tp:taxon-name-part></tp:taxon-name></italic> Schwaegr. and related species.</article-title><source>Journal of Bryology</source><volume>10</volume>(<issue>4</issue>): <fpage>401</fpage>–<lpage>465</lpage>. <ext-link xlink:type="simple" ext-link-type="doi" xlink:href="10.1179/jbr.1979.10.4.401">https://doi.org/10.1179/jbr.1979.10.4.401</ext-link></mixed-citation></ref><ref id="B4"><mixed-citation xmlns:xlink="http://www.w3.org/1999/xlink" xlink:type="simple"><person-group><name name-style="western"><surname>Fife</surname><given-names>AJ</given-names></name></person-group> (<year>2015</year>) Flora of New Zealand. Mosses. Fascicle 19, <tp:taxon-name><tp:taxon-name-part taxon-name-part-type="family">Bryaceae</tp:taxon-name-part></tp:taxon-name>. Lincoln, N.Z., Manaaki Whenua Press (online at: <ext-link xlink:type="simple" ext-link-type="uri" xlink:href="https://www.nzflora.info/publications.html#mosses">https://www.nzflora.info/publications.html#mosses</ext-link> [accessed 8.5.2021]</mixed-citation></ref></ref-list></tp:taxon-treatment>
