# Supplementary material for: Studies in Austral Bryaceae (Bryopsida). III. A Preliminary Account with Keys to Rosulabryum J.R. Spence in Chile
Source: PhytoKeys. 2021 Nov 15;185:87–98. doi: 10.3897/phytokeys.185.70407 (PMC8608786; doi:10.3897/phytokeys.185.70407)
Supplement: XML Treatment for Rosulabryum puconense [file phytokeys.185.70407-treatment10.xml]

<!DOCTYPE tp:taxon-treatment
  PUBLIC "-//TaxonX//DTD Taxonomic Treatment Publishing DTD v0 20100105//EN" "tax-treatment-NSO.dtd">
<tp:taxon-treatment xmlns:tp="http://www.plazi.org/taxpub"><tp:treatment-meta><kwd-group><label>Taxon classification</label><kwd>
                <named-content content-type="kingdom">Plantae</named-content>
              </kwd><kwd>
                <named-content content-type="order">Bryales</named-content>
              </kwd><kwd>
                <named-content content-type="family">Bryaceae</named-content>
              </kwd></kwd-group><mixed-citation publication-type="journal"><person-group><name><surname>Spence</surname><given-names>John R.</given-names></name></person-group><article-title>Studies in Austral <tp:taxon-name><tp:taxon-name-part taxon-name-part-type="family">Bryaceae</tp:taxon-name-part></tp:taxon-name> (<tp:taxon-name><tp:taxon-name-part taxon-name-part-type="class">Bryopsida</tp:taxon-name-part></tp:taxon-name>). III. A Preliminary Account with Keys to <italic><tp:taxon-name><tp:taxon-name-part taxon-name-part-type="genus" reg="Rosulabryum">Rosulabryum</tp:taxon-name-part></tp:taxon-name></italic> J.R. Spence in Chile</article-title><source>PhytoKeys</source><day>15</day><month>11</month><year>2021</year><volume>185</volume><fpage>87</fpage><lpage>98</lpage><pub-id pub-id-type="doi">10.3897/phytokeys.185.70407</pub-id></mixed-citation></tp:treatment-meta><tp:nomenclature><label>10.</label><tp:taxon-name>
              <object-id xmlns:xlink="http://www.w3.org/1999/xlink" content-type="arpha" xlink:type="simple">6977A47F-B391-5982-A4F0-F0EE2FA35CCB</object-id>
              <tp:taxon-name-part taxon-name-part-type="genus" reg="Rosulabryum">Rosulabryum</tp:taxon-name-part>
              <tp:taxon-name-part taxon-name-part-type="species" reg="puconense">puconense</tp:taxon-name-part>
            </tp:taxon-name><tp:taxon-authority>(Herzog &amp; Thér.) J.R. Spence</tp:taxon-authority></tp:nomenclature><tp:treatment-sec sec-type="remarks" id="SECID0ENVAG"><title>Remarks.</title><p>This species was synonymized under <italic><tp:taxon-name><tp:taxon-name-part taxon-name-part-type="genus" reg="Rosulabryum">R.</tp:taxon-name-part><tp:taxon-name-part taxon-name-part-type="species" reg="capillare">capillare</tp:taxon-name-part></tp:taxon-name></italic> by <xref ref-type="bibr" rid="B17">Ochi (1980)</xref>. However, it differs in significant ways. It is characterized by small rosulate to evenly foliate stems, small leaves that are somewhat imbricate to irregularly contorted when dry, costa excurrent in a short awn, a weak to sometimes absent limbidium, and smooth to finely serrulate distal leaf margins. Perhaps most striking are its sexual condition and rhizoidal tubers. Most collections are synoicous, but some are single-sex and thus would be considered dioicous. The species likely has the same sexual systems as <italic><tp:taxon-name><tp:taxon-name-part taxon-name-part-type="genus" reg="Rosulabryum">R.</tp:taxon-name-part><tp:taxon-name-part taxon-name-part-type="species" reg="torquescens">torquescens</tp:taxon-name-part></tp:taxon-name></italic> and can be described as polyoicous. The rhizoidal tubers are similar to those produced by <italic><tp:taxon-name><tp:taxon-name-part taxon-name-part-type="genus" reg="Rosulabryum">R.</tp:taxon-name-part><tp:taxon-name-part taxon-name-part-type="species" reg="rubens">rubens</tp:taxon-name-part></tp:taxon-name></italic>, with often protuberant cell walls, but they are much larger. Some tubers are up to 600 µm across, with colors varying from red-brown to red or orange. <italic><tp:taxon-name><tp:taxon-name-part taxon-name-part-type="genus" reg="Rosulabryum">R.</tp:taxon-name-part><tp:taxon-name-part taxon-name-part-type="species" reg="puconense">puconense</tp:taxon-name-part></tp:taxon-name></italic> seems to have a preference for mesic to dry soil under shrubs and is especially common along the coasts from central Chile south to the Tierra del Fuego region. Although currently a Chilean endemic, it may ultimately be found in southern Argentina. There are no known illustrations of this species.</p></tp:treatment-sec><tp:treatment-sec sec-type="Representative specimen examined" id="SECID0EDXAG"><title>Representative specimen examined.</title><p>Prov. Antártica Chilena, Comuna Cabo de Hornos, Isla Grande de la Tierra del Fuego, Bahía Yendegaia, NNE shore opposite Caleta Ferrari, <named-content xmlns:xlink="http://www.w3.org/1999/xlink" content-type="dwc:verbatimCoordinates" xlink:type="simple"><named-content content-type="geo-json" specific-use="{&#34;type&#34;:&#34;Point&#34;,&#34;coordinates&#34;:[-68.797778,-54.841111]}" id="NCID0EMXAG" xlink:type="simple">54°50'28“S, 68°47'52“W</named-content></named-content>, on dry exposed soil over rock outcrops near ocean, <italic>J.R. Spence 6042</italic>, 13 January 2013 (CAS): Region VIII, Bío Bío Province, Saltillo del Itata, small falls on Itata River, <named-content xmlns:xlink="http://www.w3.org/1999/xlink" content-type="dwc:verbatimCoordinates" xlink:type="simple"><named-content content-type="geo-json" specific-use="{&#34;type&#34;:&#34;Point&#34;,&#34;coordinates&#34;:[-72.150000,-37.066667]}" id="NCID0EWXAG" xlink:type="simple">37°04'S 72°09'W</named-content></named-content>, ca. 210 m, on soil bank among poplar trees by river, <italic>R.R. Ireland &amp; G. Bellolio 34940</italic>, 28 Oct. 2002 (MO).</p></tp:treatment-sec><ref-list><ref id="B17"><mixed-citation xmlns:xlink="http://www.w3.org/1999/xlink" xlink:type="simple"><person-group><name name-style="western"><surname>Ochi</surname><given-names>H</given-names></name></person-group> (<year>1980</year>) <article-title>A revision of the Neotropical <tp:taxon-name><tp:taxon-name-part taxon-name-part-type="subfamily">Bryoideae</tp:taxon-name-part></tp:taxon-name>, <tp:taxon-name><tp:taxon-name-part taxon-name-part-type="subphylum">Musci</tp:taxon-name-part></tp:taxon-name> (First Part). Journal of the Faculty of Education, Tottori University.</article-title><source>Nature and Science</source><volume>29</volume>: <fpage>49</fpage>–<lpage>154</lpage>.</mixed-citation></ref></ref-list></tp:taxon-treatment>
