# Supplementary material for: Studies in Austral Bryaceae (Bryopsida). III. A Preliminary Account with Keys to Rosulabryum J.R. Spence in Chile
Source: PhytoKeys. 2021 Nov 15;185:87–98. doi: 10.3897/phytokeys.185.70407 (PMC8608786; doi:10.3897/phytokeys.185.70407)
Supplement: XML Treatment for Rosulabryum rubens [file phytokeys.185.70407-treatment11.xml]

<!DOCTYPE tp:taxon-treatment
  PUBLIC "-//TaxonX//DTD Taxonomic Treatment Publishing DTD v0 20100105//EN" "tax-treatment-NSO.dtd">
<tp:taxon-treatment xmlns:tp="http://www.plazi.org/taxpub"><tp:treatment-meta><kwd-group><label>Taxon classification</label><kwd>
                <named-content content-type="kingdom">Plantae</named-content>
              </kwd><kwd>
                <named-content content-type="order">Bryales</named-content>
              </kwd><kwd>
                <named-content content-type="family">Bryaceae</named-content>
              </kwd></kwd-group><mixed-citation publication-type="journal"><person-group><name><surname>Spence</surname><given-names>John R.</given-names></name></person-group><article-title>Studies in Austral <tp:taxon-name><tp:taxon-name-part taxon-name-part-type="family">Bryaceae</tp:taxon-name-part></tp:taxon-name> (<tp:taxon-name><tp:taxon-name-part taxon-name-part-type="class">Bryopsida</tp:taxon-name-part></tp:taxon-name>). III. A Preliminary Account with Keys to <italic><tp:taxon-name><tp:taxon-name-part taxon-name-part-type="genus" reg="Rosulabryum">Rosulabryum</tp:taxon-name-part></tp:taxon-name></italic> J.R. Spence in Chile</article-title><source>PhytoKeys</source><day>15</day><month>11</month><year>2021</year><volume>185</volume><fpage>87</fpage><lpage>98</lpage><pub-id pub-id-type="doi">10.3897/phytokeys.185.70407</pub-id></mixed-citation></tp:treatment-meta><tp:nomenclature><label>11.</label><tp:taxon-name>
              <object-id xmlns:xlink="http://www.w3.org/1999/xlink" content-type="arpha" xlink:type="simple">61DB58F9-C7BF-53EA-8891-0BE9CF12A072</object-id>
              <tp:taxon-name-part taxon-name-part-type="genus" reg="Rosulabryum">Rosulabryum</tp:taxon-name-part>
              <tp:taxon-name-part taxon-name-part-type="species" reg="rubens">rubens</tp:taxon-name-part>
            </tp:taxon-name><tp:taxon-authority>(Mitt.) J.R. Spence</tp:taxon-authority></tp:nomenclature><tp:treatment-sec sec-type="remarks" id="SECID0EBZAG"><title>Remarks.</title><p>A rare species generally found in disturbed habitats, especially on disturbed soil and concrete, and possibly introduced from the northern hemisphere. There is only one record from Chile in disturbed habitats in the capitol Santiago (<xref ref-type="bibr" rid="B19">Ochi and Mahu 1988</xref>, at HO, not seen!). It is characterized by its dioicous sexual condition, rosulate to somewhat evenly foliate stems, small leaves that are irregularly contorted when dry, costa excurrent into a medium-length awn, a narrow but usually distinct limbidium, and serrulate distal leaf margins. The plants are often reddish-tinged. The rhizoidal tubers are diagnostic; predominantly red, with strongly protuberant cell walls, from 100–280 µm in diameter, often arising from lower leaf axils or at the base of the stem on short rhizoids. The species has a scattered world-wide temperate distribution (Illustrations: <xref ref-type="bibr" rid="B2">Crundwell and Nyholm 1964</xref>: 630, as <italic><tp:taxon-name><tp:taxon-name-part taxon-name-part-type="genus" reg="Bryum">Bryum</tp:taxon-name-part><tp:taxon-name-part taxon-name-part-type="species" reg="rubens">rubens</tp:taxon-name-part></tp:taxon-name></italic>; <xref ref-type="bibr" rid="B10">Lüth 2019</xref>: 938 as <italic><tp:taxon-name><tp:taxon-name-part taxon-name-part-type="genus" reg="Ptychostomum">Ptychostomum</tp:taxon-name-part><tp:taxon-name-part taxon-name-part-type="species" reg="rubens">rubens</tp:taxon-name-part></tp:taxon-name></italic>; <xref ref-type="bibr" rid="B6">Holyoak 2021</xref>: 232, as <italic><tp:taxon-name><tp:taxon-name-part taxon-name-part-type="genus" reg="Ptychostomum">P.</tp:taxon-name-part><tp:taxon-name-part taxon-name-part-type="species" reg="rubens">rubens</tp:taxon-name-part></tp:taxon-name></italic>).</p></tp:treatment-sec><ref-list><ref id="B19"><mixed-citation xmlns:xlink="http://www.w3.org/1999/xlink" xlink:type="simple"><person-group><name name-style="western"><surname>Ochi</surname><given-names>H</given-names></name><name name-style="western"><surname>Mahú</surname><given-names>M</given-names></name></person-group> (<year>1988</year>) <article-title>Supplement to the <tp:taxon-name><tp:taxon-name-part taxon-name-part-type="subfamily">Bryoideae</tp:taxon-name-part></tp:taxon-name> (<tp:taxon-name><tp:taxon-name-part taxon-name-part-type="family">Bryaceae</tp:taxon-name-part></tp:taxon-name>, <tp:taxon-name><tp:taxon-name-part taxon-name-part-type="subphylum">Musci</tp:taxon-name-part></tp:taxon-name>) in South America.</article-title><source>Hikobia</source><volume>10</volume>: <fpage>221</fpage>–<lpage>223</lpage>.</mixed-citation></ref><ref id="B2"><mixed-citation xmlns:xlink="http://www.w3.org/1999/xlink" xlink:type="simple"><person-group><name name-style="western"><surname>Crundwell</surname><given-names>AC</given-names></name><name name-style="western"><surname>Nyholm</surname><given-names>E</given-names></name></person-group> (<year>1964</year>) <article-title>The European species of the <italic><tp:taxon-name><tp:taxon-name-part taxon-name-part-type="genus">Bryum</tp:taxon-name-part><tp:taxon-name-part taxon-name-part-type="species">erythrocarpum</tp:taxon-name-part></tp:taxon-name></italic> complex.</article-title><source>Transactions of the British Bryological Society</source><volume>4</volume>(<issue>4</issue>): <fpage>597</fpage>–<lpage>637</lpage>. <ext-link xlink:type="simple" ext-link-type="doi" xlink:href="10.1179/006813864804812128">https://doi.org/10.1179/006813864804812128</ext-link></mixed-citation></ref><ref id="B10"><mixed-citation xmlns:xlink="http://www.w3.org/1999/xlink" xlink:type="simple"><person-group><name name-style="western"><surname>Lüth</surname><given-names>M</given-names></name></person-group> (<year>2019</year>) Mosses of Europe. A Photographic Flora. Vol. 3. M. Lüth Publications, Freiburg, Germany, 844–1533.</mixed-citation></ref><ref id="B6"><mixed-citation xmlns:xlink="http://www.w3.org/1999/xlink" xlink:type="simple"><person-group><name name-style="western"><surname>Holyoak</surname><given-names>DT</given-names></name></person-group> (<year>2021</year>) European <tp:taxon-name><tp:taxon-name-part taxon-name-part-type="family">Bryaceae</tp:taxon-name-part></tp:taxon-name>. A Guide to the Species of the Moss Family <tp:taxon-name><tp:taxon-name-part taxon-name-part-type="family">Bryaceae</tp:taxon-name-part></tp:taxon-name> in Western &amp; Central Europe and Macaronesia. Pisces Publications, Newberry, Berkshire, UK, 1–344.</mixed-citation></ref></ref-list></tp:taxon-treatment>
