# Supplementary material for: Studies in Austral Bryaceae (Bryopsida). III. A Preliminary Account with Keys to Rosulabryum J.R. Spence in Chile
Source: PhytoKeys. 2021 Nov 15;185:87–98. doi: 10.3897/phytokeys.185.70407 (PMC8608786; doi:10.3897/phytokeys.185.70407)
Supplement: XML Treatment for Rosulabryum torquescens [file phytokeys.185.70407-treatment12.xml]

<!DOCTYPE tp:taxon-treatment
  PUBLIC "-//TaxonX//DTD Taxonomic Treatment Publishing DTD v0 20100105//EN" "tax-treatment-NSO.dtd">
<tp:taxon-treatment xmlns:tp="http://www.plazi.org/taxpub"><tp:treatment-meta><kwd-group><label>Taxon classification</label><kwd>
                <named-content content-type="kingdom">Plantae</named-content>
              </kwd><kwd>
                <named-content content-type="order">Bryales</named-content>
              </kwd><kwd>
                <named-content content-type="family">Bryaceae</named-content>
              </kwd></kwd-group><mixed-citation publication-type="journal"><person-group><name><surname>Spence</surname><given-names>John R.</given-names></name></person-group><article-title>Studies in Austral <tp:taxon-name><tp:taxon-name-part taxon-name-part-type="family">Bryaceae</tp:taxon-name-part></tp:taxon-name> (<tp:taxon-name><tp:taxon-name-part taxon-name-part-type="class">Bryopsida</tp:taxon-name-part></tp:taxon-name>). III. A Preliminary Account with Keys to <italic><tp:taxon-name><tp:taxon-name-part taxon-name-part-type="genus" reg="Rosulabryum">Rosulabryum</tp:taxon-name-part></tp:taxon-name></italic> J.R. Spence in Chile</article-title><source>PhytoKeys</source><day>15</day><month>11</month><year>2021</year><volume>185</volume><fpage>87</fpage><lpage>98</lpage><pub-id pub-id-type="doi">10.3897/phytokeys.185.70407</pub-id></mixed-citation></tp:treatment-meta><tp:nomenclature><label>12.</label><tp:taxon-name>
              <object-id xmlns:xlink="http://www.w3.org/1999/xlink" content-type="arpha" xlink:type="simple">EEE29438-552F-5584-ACDB-7AF0637A0ED9</object-id>
              <tp:taxon-name-part taxon-name-part-type="genus" reg="Rosulabryum">Rosulabryum</tp:taxon-name-part>
              <tp:taxon-name-part taxon-name-part-type="species" reg="torquescens">torquescens</tp:taxon-name-part>
            </tp:taxon-name><tp:taxon-authority>(Bruch ex De Not.) J.R. Spence</tp:taxon-authority></tp:nomenclature><tp:treatment-sec sec-type="remarks" id="SECID0E32AG"><title>Remarks.</title><p>A widespread warm temperate to subtropical species in the northern hemisphere, Africa, Australasia and South America (<xref ref-type="bibr" rid="B27">Spence and Ramsay 2019</xref>). Although there are few collections from Chile, the species is likely to be common in the Mediterranean-climate regions of the country as far south as Los Lagos. It is found on soil, soil over rock and occasionally wood, including burnt wood, generally in exposed areas, often along road cuts. It is characterized by synoicous or rarely autoicous sexual condition, rosulate stems, medium-sized leaves that are irregularly contorted when dry, a costa excurrent in a medium to long awn, strong limbidium, serrate distal leaf margins, and scarlet, bright red to orange rhizoidal tubers (Illustrations: <xref ref-type="bibr" rid="B28">Syed 1973</xref>, 308 as <italic><tp:taxon-name><tp:taxon-name-part taxon-name-part-type="genus" reg="Bryum">Bryum</tp:taxon-name-part><tp:taxon-name-part taxon-name-part-type="species" reg="torquescens">torquescens</tp:taxon-name-part></tp:taxon-name></italic>; <xref ref-type="bibr" rid="B26">Spence and Ramsay 2006</xref>: 347, as <italic><tp:taxon-name><tp:taxon-name-part taxon-name-part-type="genus" reg="Rosulabryum">R.</tp:taxon-name-part><tp:taxon-name-part taxon-name-part-type="species" reg="torquescens">torquescens</tp:taxon-name-part></tp:taxon-name></italic>; <xref ref-type="bibr" rid="B5">Hallingbäck et al. 2008</xref>: 350, as <italic><tp:taxon-name><tp:taxon-name-part taxon-name-part-type="genus" reg="Bryum">B.</tp:taxon-name-part><tp:taxon-name-part taxon-name-part-type="species" reg="torquescens">torquescens</tp:taxon-name-part></tp:taxon-name></italic>; <xref ref-type="bibr" rid="B10">Lüth 2019</xref>: 939 as <italic><tp:taxon-name><tp:taxon-name-part taxon-name-part-type="genus" reg="Ptychostomum">Ptychostomum</tp:taxon-name-part><tp:taxon-name-part taxon-name-part-type="species" reg="torquescens">torquescens</tp:taxon-name-part></tp:taxon-name></italic>; <xref ref-type="bibr" rid="B6">Holyoak 2021</xref>: 257, as <italic><tp:taxon-name><tp:taxon-name-part taxon-name-part-type="genus" reg="Ptychostomum">P.</tp:taxon-name-part><tp:taxon-name-part taxon-name-part-type="species" reg="torquescens">torquescens</tp:taxon-name-part></tp:taxon-name></italic>).</p></tp:treatment-sec><tp:treatment-sec sec-type="material" id="SECID0ER5AG"><title>Representative specimens examined.</title><p>Los Lagos Region, Chiloé, communa de Ancud, Estación Biológica Senda Darwin, Al fondo de al “ciudad de los Muertos”, Sobre tronco caido ed bosque Quemado, <named-content xmlns:xlink="http://www.w3.org/1999/xlink" content-type="dwc:verbatimCoordinates" xlink:type="simple"><named-content content-type="geo-json" specific-use="{&#34;type&#34;:&#34;Point&#34;,&#34;coordinates&#34;:[-73.650000,-41.866667]}" id="NCID0E15AG" xlink:type="simple">41°52'S 73°39'W</named-content></named-content>, 300 m, <italic>J. Larraín 23424</italic>, 2 Feb. 2003 (CONC): Region VIII, Prov. Concepcion, Park “Jorge Alessandri” (Compania Manufacturera de Papeles y Cartones), on soil in clearing, <named-content xmlns:xlink="http://www.w3.org/1999/xlink" content-type="dwc:verbatimCoordinates" xlink:type="simple"><named-content content-type="geo-json" specific-use="{&#34;type&#34;:&#34;Point&#34;,&#34;coordinates&#34;:[-73.150000,-36.933333]}" id="NCID0EE6AG" xlink:type="simple">36°56'S 73°09'W</named-content></named-content>, ca. 200–490 m, <italic>R.R. Ireland &amp; G. Bellolio 32819</italic>, 19 Oct. 2001 (MO).</p></tp:treatment-sec><ref-list><ref id="B27"><mixed-citation xmlns:xlink="http://www.w3.org/1999/xlink" xlink:type="simple"><person-group><name name-style="western"><surname>Spence</surname><given-names>JR</given-names></name><name name-style="western"><surname>Ramsay</surname><given-names>HP</given-names></name></person-group> (<year>2019</year>) <article-title>Revised keys and additions to the Australian <tp:taxon-name><tp:taxon-name-part taxon-name-part-type="family">Bryaceae</tp:taxon-name-part></tp:taxon-name> (<tp:taxon-name><tp:taxon-name-part taxon-name-part-type="class">Bryopsida</tp:taxon-name-part></tp:taxon-name>).</article-title><source>Telopea</source><volume>22</volume>: <fpage>99</fpage>–<lpage>134</lpage>. <ext-link xlink:type="simple" ext-link-type="doi" xlink:href="10.7751/telopea13056">https://doi.org/10.7751/telopea13056</ext-link></mixed-citation></ref><ref id="B28"><mixed-citation xmlns:xlink="http://www.w3.org/1999/xlink" xlink:type="simple"><person-group><name name-style="western"><surname>Syed</surname><given-names>H</given-names></name></person-group> (<year>1973</year>) <article-title>A taxonomic study of <italic><tp:taxon-name><tp:taxon-name-part taxon-name-part-type="genus">Bryum</tp:taxon-name-part><tp:taxon-name-part taxon-name-part-type="species">capillare</tp:taxon-name-part></tp:taxon-name></italic> Hedw. and related species.</article-title><source>Journal of Bryology</source><volume>7</volume>(<issue>3</issue>): <fpage>265</fpage>–<lpage>326</lpage>. <ext-link xlink:type="simple" ext-link-type="doi" xlink:href="10.1179/jbr.1973.7.3.265">https://doi.org/10.1179/jbr.1973.7.3.265</ext-link></mixed-citation></ref><ref id="B26"><mixed-citation xmlns:xlink="http://www.w3.org/1999/xlink" xlink:type="simple"><person-group><name name-style="western"><surname>Spence</surname><given-names>JR</given-names></name><name name-style="western"><surname>Ramsay</surname><given-names>HP</given-names></name></person-group> (<year>2006</year>) <article-title><tp:taxon-name><tp:taxon-name-part taxon-name-part-type="family">Bryaceae</tp:taxon-name-part></tp:taxon-name>.</article-title> In: <person-group><name name-style="western"><surname>McCarthy</surname><given-names>PM</given-names></name></person-group> (<role>Ed.</role>) <issue-title>Flora of Australia, Volume 51, Mosses 1.</issue-title><source>CSIRO Press, Canberra</source>, <fpage>274</fpage>–<lpage>348</lpage>.</mixed-citation></ref><ref id="B5"><mixed-citation xmlns:xlink="http://www.w3.org/1999/xlink" xlink:type="simple"><person-group><name name-style="western"><surname>Hallingbäck</surname><given-names>T</given-names></name><name name-style="western"><surname>Lönnell</surname><given-names>N</given-names></name><name name-style="western"><surname>Weibull</surname><given-names>H</given-names></name></person-group> (<year>2008</year>) Nationalnyckeln till Serviges flora och fauna: Bladmossor: Kompaktmossor-kapmossor. <tp:taxon-name><tp:taxon-name-part taxon-name-part-type="phylum">Bryophyta</tp:taxon-name-part></tp:taxon-name>: Anoectangium – Orthodontium. Art Bata Banken, SLU, Uppsala, 1–504.</mixed-citation></ref><ref id="B10"><mixed-citation xmlns:xlink="http://www.w3.org/1999/xlink" xlink:type="simple"><person-group><name name-style="western"><surname>Lüth</surname><given-names>M</given-names></name></person-group> (<year>2019</year>) Mosses of Europe. A Photographic Flora. Vol. 3. M. Lüth Publications, Freiburg, Germany, 844–1533.</mixed-citation></ref><ref id="B6"><mixed-citation xmlns:xlink="http://www.w3.org/1999/xlink" xlink:type="simple"><person-group><name name-style="western"><surname>Holyoak</surname><given-names>DT</given-names></name></person-group> (<year>2021</year>) European <tp:taxon-name><tp:taxon-name-part taxon-name-part-type="family">Bryaceae</tp:taxon-name-part></tp:taxon-name>. A Guide to the Species of the Moss Family <tp:taxon-name><tp:taxon-name-part taxon-name-part-type="family">Bryaceae</tp:taxon-name-part></tp:taxon-name> in Western &amp; Central Europe and Macaronesia. Pisces Publications, Newberry, Berkshire, UK, 1–344.</mixed-citation></ref></ref-list></tp:taxon-treatment>
